# Supplementary material for: Whole-genome identification and functional analysis of grape bHLH transcription factors: new insights into the regulation of monoterpene biosynthesis
Source: Front Plant Sci. 2025 Sep 16;16:1653650. doi: 10.3389/fpls.2025.1653650 (PMC12479481; doi:10.3389/fpls.2025.1653650)
Supplement: Supplementary file 1 [file DataSheet1.zip]

Archive with 6 entries (5 files):
- Supplementary Materials/
- Supplementary Materials/Supplementary Table S1.xlsx
- Supplementary Materials/Supplementary Table S2.xlsx
- Supplementary Materials/Supplementary Table S3.xlsx
- Supplementary Materials/Supplementary Table S4.xlsx
- Supplementary Materials/Supplementary Table S5.xlsx
