# Supplementary material for: Whole-genome identification and functional analysis of grape bHLH transcription factors: new insights into the regulation of monoterpene biosynthesis
Source: Front Plant Sci. 2025 Sep 16;16:1653650. doi: 10.3389/fpls.2025.1653650 (PMC12479481; doi:10.3389/fpls.2025.1653650)
Supplement: Supplementary file 1 [file DataSheet1.zip › Supplementary Materials/Supplementary Table S1.xlsx]

## Sheet: Sheet1
Table S1 Qualitative and quantitative information of monoterpenes
Number	Monoterpenes	IDa	RIb	Quantitative ionc (m/z)	Quantitative compounds
1	Linalool	A	1581	93	Linalool
2	Citronellol	A	1766	69	Citronellol
3	Geraniol	A	1857	69	Geraniol
4	Geranial	A	1680	69	Citral
5	Geranic acid	A	2340	69	Geranic acid
6	cis-Isogeraniol	B	1818	41	Geraniol
7	trans-Isogeraniol	B	1829	41	Geraniol
8	Nerol	A	1797	69	Nerol
9	Neral	A	1755	41	Citral
10	Nerol oxide	B	1480	68	Nerol
11	β-Myrcene	A	1173	93	β-Myrcene
12	Allo-Ocimene	B	1397	121	β-Myrcene
13	(E,Z)-Allo-Ocimene	B	1381	121	β-Myrcene
14	β-cis-Ocimene	B	1242	93	β-Myrcene
15	β-trans-Ocimene	B	1251	93	β-Myrcene
16	Linalool oxide pyranoside	B	1691	68	Linalool
17	cis-Furan linalool oxide	B	1448	59	Linalool
18	trans-Furan linalool oxide	B	1477	59	Linalool
19	Phellandrene	B	1165	93	Limonene
20	Limonene	A	1205	68	Limonene
21	cis-Rose oxide	A	1338	139	Rose oxide
22	trans-Rose oxide	A	1375	139	Rose oxide
23	α-Terpineol	A	1710	136	α-Terpineol
24	4-Terpineol	A	1616	71	4-terpinenol
25	Terpinolen	A	1291	93	Terpinolen
26	γ-Terpinen	B	1253	93	Terpinolen
Notice: a: Qualitative methods for monoterpenes. A represents qualitative analysis based on the RI of standard samples, while B represents qualitative analysis based on RI values and comparison with mass spectra from the NIST library.
b: RI is the retention index of the compound on the HP-innowax chromatographic column.
c: When conducting quantitative analysis, the peak area value of this ion is used for calculation.
