# Supplementary material for: Whole-genome identification and functional analysis of grape bHLH transcription factors: new insights into the regulation of monoterpene biosynthesis
Source: Front Plant Sci. 2025 Sep 16;16:1653650. doi: 10.3389/fpls.2025.1653650 (PMC12479481; doi:10.3389/fpls.2025.1653650)
Supplement: Supplementary file 1 [file DataSheet1.zip › Supplementary Materials/Supplementary Table S2.xlsx]

## Sheet: Sheet1
Table S2 List of primers used for RT-qPCR of selected genes
Gene ID	Forward primer	Reverse primer
Vitvi01g04182(VvbHLH1)	TTATGTGAGCAGAAGCGAGGT	GGAACTCCTTGTTTGCCTCAAC
Vitvi01g00746(VvbHLH2)	TTTTTGAAGTGGGCATGATGTT	TCCAGCACAGCAACAATCCA
Vitvi02g00231(VvbHLH3)	AACCTCATGTGGCGTACTGG	TGGATGGCTTTGAGCCGAAT
Vitvi02g00317(VvbHLH4)	GATAGAGCTGGGTGCGACTG	CCTGGACAGCATGGGGTATG
Vitvi02g00698(VvbHLH5)	CGTCTTCAACCAGGAGACCC	TAGCCGTCACCCCATCCTAA
Vitvi03g00157(VvbHLH6)	GGGTTTGTGAGGCTGATGGA	TGGACCATCTCACTGTCCCT
Vitvi07g00002(VvbHLH7)	GTCTGGGAGATGGGTTTGGG	CCCATCCTTCACTGGCACAA
Vitvi07g00139(VvbHLH8)	GACTCGGAGGCGGAAACG	TTGTATGAGCTCGCTCGGC
Vitvi11g00165(VvbHLH9)	CAGAGCCATCCTTGCAGTCA	GGCTGTCAATTGGGCTGTTG
Vitvi15g00906(VvbHLH10)	GAGTCCCCAAAAAGCGAGGA	TCCATCCTTGACACGTTCGG
Vitvi15g00948(VvbHLH11)	GATCGAGTCGAAACTTGCTGC	ATGCTGGTTGTTGCGAGACC
Vitvi15g01124(VvbHLH12)	AAGGTTTGCCAGGAAGAGCA	CATACCACTGTCTGAATAGACGC
VvUbiquitin	GCTCGCTGTTTTGCAGTTCTAC	AACATAGGTGAGGCCGCACTT
