# Supplementary material for: Whole-genome identification and functional analysis of grape bHLH transcription factors: new insights into the regulation of monoterpene biosynthesis
Source: Front Plant Sci. 2025 Sep 16;16:1653650. doi: 10.3389/fpls.2025.1653650 (PMC12479481; doi:10.3389/fpls.2025.1653650)
Supplement: Supplementary file 1 [file DataSheet1.zip › Supplementary Materials/Supplementary Table S3.xlsx]

## Sheet: Sheet1
Table S3 Primers used in RT-qPCR of monoterpene synthesis-related genes in 'Alden' leaves
Gene ID	Forward primer	Reverse primer
Vitvi11g00165(VvbHLH041)	CAGGAGTTACGAGCAGGAGG	CCACGTCGGGAACTCTGAAC
VIT_08s0007g06860(VvTPS31)	AGCTTCCCATCTTGGAGTCG	TTTCGGGCTTCTAGCCTTGG
VIT_12s0059g02710(VvTPS32)	AAAGTCAGGCCGAGATTGCG	CATGGACTTCGGGAGAGAGC
VIT_12s0134g00030(VvTPS35)	GCCCTTGGGGGAAATATGGA	ACACATCATCTCTGCCTTCCC
VIT_05s0020g02130(VvDXS1)	CTCATTTCCTGCCCATTTTAGC	CTTACTCCTTTGCTGGGATTGG
VIT_11s0052g01780(VvDXS4)	CGACACGCCCGAGGATAAG	TGACCAGCTCCAAAGGCATC
VIT_17s0000g08390(VvDXR)	AGAGGCTTTGGCTGACTGTGA	AACCTGCGCAACCTACTATTCC
VvUbiquitin	GCTCGCTGTTTTGCAGTTCTAC	AACATAGGTGAGGCCGCACTT
