# Supplementary material for: Whole-genome identification and functional analysis of grape bHLH transcription factors: new insights into the regulation of monoterpene biosynthesis
Source: Front Plant Sci. 2025 Sep 16;16:1653650. doi: 10.3389/fpls.2025.1653650 (PMC12479481; doi:10.3389/fpls.2025.1653650)
Supplement: Supplementary file 1 [file DataSheet1.zip › Supplementary Materials/Supplementary Table S4.xlsx]

## Sheet: Sheet1
Table S4 Synteny analysis of VvbHLHs within the grapevine and between grapevine and Arabidopsis
Synteny analysis of VvbHLHs within the grapevine
Gene ID 1	Gene ID 2	Gene name 1	Gene name 2
Vitvi02g00231_t001	Vitvi15g00906_t001	VvbHLH3	VvbHLH10
Vitvi02g00317_t001	Vitvi15g01124_t001	VvbHLH4	VvbHLH12
Synteny analysis of VvbHLHs between grapevine and Arabidopsis
Gene ID 1	Gene ID 2	Gene name 1	Gene name 2
Vitvi02g00231_t001	AT1G32640.1	VvbHLH3	AT1G32640
Vitvi02g00231_t001	AT1G01260.3	VvbHLH3	AT1G01260
Vitvi02g00317_t001	AT1G63650.3	VvbHLH4	AT1G63650
Vitvi02g00317_t001	AT4G00480.2	VvbHLH4	AT4G00480
Vitvi02g00317_t001	AT5G41315.2	VvbHLH4	AT5G41315
Vitvi02g00698_t001	AT4G17880.1	VvbHLH5	AT4G17880
Vitvi02g00698_t001	AT5G46760.1	VvbHLH5	AT5G46760
Vitvi03g00157_t001	AT2G16910.1	VvbHLH6	AT2G16910
Vitvi11g00165_t001	AT5G56960.2	VvbHLH9	AT5G56960
Vitvi15g00906_t001	AT4G00870.1	VvbHLH10	AT4G00870
Vitvi15g00948_t001	AT1G01260.3	VvbHLH11	AT1G01260
Vitvi15g00948_t001	AT2G46510.1	VvbHLH11	AT2G46510
Vitvi15g01124_t001	AT1G63650.3	VvbHLH12	AT1G63650
Vitvi15g01124_t001	AT4G00480.2	VvbHLH12	AT4G00480
