# Supplementary material for: Whole-genome identification and functional analysis of grape bHLH transcription factors: new insights into the regulation of monoterpene biosynthesis
Source: Front Plant Sci. 2025 Sep 16;16:1653650. doi: 10.3389/fpls.2025.1653650 (PMC12479481; doi:10.3389/fpls.2025.1653650)
Supplement: Supplementary file 1 [file DataSheet1.zip › Supplementary Materials/Supplementary Table S5.xlsx]

## Sheet: Sheet1
Table S5 Correlation analysis between relative expression level of VvbHLH and monoterpenes content
	Terpinolen	cis Rose oxide	cis-furan linalool oxide	Linalool	Hortrineol	β-Citronellol	Nerol	Geraniol	VvbHLH1	VvbHLH2	VvbHLH3	VvbHLH4	VvbHLH5	VvbHLH6	VvbHLH7	VvbHLH8	VvbHLH9	VvbHLH10	VvbHLH11	VvbHLH12
Terpinolen	1
cis Rose oxide	0.907	1
cis-furan linalool oxide	0.986*	0.824	1
Linalool	0.996**	0.866	0.996**	1
Hortrineol	0.948	0.984*	0.884	0.921	1
β-Citronellol	0.998**	0.906	0.985*	0.993**	0.94	1
Nerol	0.988*	0.933	0.958*	0.979*	0.978*	0.978*	1
Geraniol	0.998**	0.927	0.975*	0.988*	0.957*	0.998**	0.985*	1
VvbHLH1	0.984*	0.92	0.958*	0.979*	0.972*	0.973*	0.999**	0.979*	1
VvbHLH2	0.945	0.724	0.985*	0.966*	0.792	0.948	0.893	0.93	0.895	1
VvbHLH3	0.898	0.962*	0.83	0.858	0.924	0.913	0.884	0.925	0.863	0.763	1
VvbHLH4	0.559	0.826	0.429	0.482	0.715	0.579	0.575	0.611	0.544	0.321	0.857	1
VvbHLH5	0.351	0.699	0.192	0.276	0.628	0.336	0.457	0.388	0.443	0.024	0.567	0.8	1
VvbHLH6	0.171	0.553	0.014	0.081	0.409	0.188	0.216	0.231	0.184	-0.111	0.558	0.905	0.848	1
VvbHLH7	0.518	0.813	0.372	0.451	0.762	0.502	0.617	0.549	0.606	0.209	0.68	0.817	0.982*	0.785	1
VvbHLH8	0.022	0.441	-0.145	-0.067	0.312	0.024	0.105	0.075	0.081	-0.292	0.376	0.778	0.905	0.956*	0.817	1
VvbHLH9	0.985*	0.828	0.996**	0.996**	0.898	0.978*	0.970*	0.971*	0.973*	0.971*	0.809	0.407	0.226	0.001	0.406	-0.135	1
VvbHLH10	0.981*	0.809	1.000**	0.994**	0.873	0.980*	0.951*	0.970*	0.951*	0.989*	0.818	0.409	0.167	-0.009	0.349	-0.17	0.995**	1
VvbHLH11	-0.929	-0.998**	-0.855	-0.893	-0.987*	-0.929	-0.947	-0.948	-0.935	-0.764	-0.970*	-0.807	-0.654	-0.514	-0.775	-0.389	-0.857	-0.842	1
VvbHLH12	-0.367	-0.141	-0.428	-0.425	-0.308	-0.317	-0.428	-0.311	-0.465	-0.415	0.045	0.413	0.086	0.592	-0.034	0.468	-0.496	-0.435	0.155	1
Notice: **,* At the 0.01 and 0.05 level, the correlation is significant.
